# Supplementary material for: The prevalence of brucellosis and bovine tuberculosis in ruminants in Sidi Kacem Province, Morocco
Source: PLoS One. 2018 Sep 18;13(9):e0203360. doi: 10.1371/journal.pone.0203360 (PMC6143194; doi:10.1371/journal.pone.0203360)
Supplement: S1 Dataset — (XLSX) [file pone.0203360.s001.xlsx]

## Sheet: Base de données 1
ID	Bv TP D	Bv TP B	Ov TP D	Ov TP B	Cp TP D	Cp TP B	Bv SE I	Bv SE SI	Bv SE E	Ov SE I	Ov SE SI	Ov SE E	Cp SE I	Cp SE SI	Cp SE E	Bv TS E	Bv TS SE	Bv TS L	Pasture_External PR	Ave_distance
01 B	Y	N					Y	N	N							Y	N	N
02 B	Y	N					N	N	Y							N	Y	N
03 B	Y	N	N	Y			N	Y	N	N	N	Y				N	Y	N	Y	1
04 B	Y	Y					N	Y	N							N	Y	N
05 B	Y	Y					N	Y	N							N	Y	N
06 B	Y	Y	N	Y			N	Y	N	N	N	Y				N	Y	N	Y	0.5
07 B	Y	Y					N	Y	N							N	Y	N
08 B	Y	N					N	Y	N							N	Y	N
09 B	Y	Y	N	Y			Y	N	N	N	N	Y				N	Y	N	Y	2
10 B	Y	N					N	Y	N							N	Y	N
11 B	Y	Y	N	Y			N	Y	N	N	N	Y				N	Y	N	Y	3
12 B	Y	Y					N	Y	N							N	Y	N
13 B	Y	Y	N	Y			N	Y	N	N	Y	N				N	Y	N	Y	4
14 B	Y	Y	N	Y			N	Y	N	N	N	Y				N	Y	N	Y	1
15 B	Y	Y	N	Y			N	Y	N	N	N	Y				N	Y	N	Y	12
16 B	Y	Y	N	Y			N	N	Y	N	N	Y				N	Y	N	N
17 B	Y	Y					N	Y	N							N	Y	N
18 B	Y	Y					N	Y	N							N	Y	N
19 B	Y	Y	N	Y			N	Y	N	N	N	Y				N	Y	N	Y	6
20 B	Y	Y	N	Y			N	Y	N	N	N	Y				N	Y	N	Y	3
21 B	Y	Y	N	Y			N	Y	N	N	N	Y				N	Y	N	Y	2
22 B	Y	Y	N	Y			N	Y	N	N	N	Y				N	Y	N	Y	2
23 B	Y	Y					N	Y	N							N	Y	N
24 B	Y	Y	N	Y			N	Y	N	N	N	Y				N	Y	N	Y	2
25 B	Y	Y	N	Y			N	Y	N	N	N	Y				N	Y	N	Y	3
26 B	Y	Y	N	Y			N	Y	N	N	N	Y				N	Y	N	N
27 B			N	Y						N	N	Y							Y	6
28 B	Y	Y					N	Y	N							N	Y	N
29 B	Y	Y					N	Y	N							N	Y	N
30 B	Y	Y	N	Y			N	Y	N	N	N	Y				N	Y	N	Y	1
31 B	Y	Y					N	Y	N							N	Y	N
32 B	Y	Y					N	Y	N							N	N	Y
33 B	Y	Y	N	Y			N	Y	N	N	N	Y				N	Y	N	Y	0.5
34 B	Y	Y					N	Y	N							N	Y	N
35 B	Y	Y	N	Y			N	Y	N	N	N	Y				N	Y	N	N
36 B	Y	Y	N	Y			N	Y	N	N	Y	N				N	Y	N	N
37 B	Y	Y					N	Y	N							N	Y	N
38 B	Y	Y	N	Y			N	Y	N	N	N	Y				N	Y	N	Y	1
39 B	Y	Y	N	Y			N	Y	N	N	N	Y				N	Y	N	N
40 B	Y	Y	N	Y			Y	N	N	N	N	Y				Y	N	N	Y	0.5
41 B	Y	Y	N	Y	N	Y	N	Y	N	N	Y	N	N	N	Y	N	Y	N	Y	5
42 B	Y	Y	N	Y	N	Y	N	Y	N	N	N	Y	N	N	Y	N	Y	N	Y	2
43 B	Y	Y	N	Y	N	Y	N	Y	N	N	N	Y	N	N	Y	N	Y	N	Y	3
44 B	Y	Y	N	Y	N	Y	N	Y	N	N	N	Y	N	N	Y	N	Y	N	Y	2
45 B	Y	Y	N	Y	N	Y	N	Y	N	N	N	Y	N	N	Y	N	Y	N	Y	6
46 B	Y	Y	N	Y	N	Y	N	Y	N	N	N	Y	N	N	Y	N	Y	N	Y	2
47 B	Y	Y	N	Y			N	Y	N	N	N	Y				N	Y	N	Y	10
48 B	Y	Y					N	Y	N							N	Y	N
49 B	Y	Y					N	Y	N							N	Y	N	Y	0.1
50 B	Y	Y	N	Y			N	Y	N	N	Y	N				N	Y	N	N
51 B	Y	Y	N	Y	N	Y	N	Y	N	N	N	Y	N	N	Y	N	Y	N	Y	2
52 B	Y	Y	N	Y			N	Y	N	N	N	Y				N	Y	N	Y	10
53 B	Y	Y			N	Y	N	Y	N				N	N	Y	N	Y	N	N
54 B	Y	Y					N	Y	N							N	N	Y
55 B	Y	Y					N	Y	N							N	Y	N
56 B	Y	Y					N	Y	N							N	Y	N
57 B	Y	Y					N	Y	N							N	Y	N
58 B	Y	Y					N	Y	N							N	Y	N
59 I	Y	Y	N	Y			N	Y	N	N	N	Y				Y	N	N	Y	3
60 I	Y	Y	N	Y			Y	N	N	N	Y	N				Y	N	N	N
61 I	Y	Y	N	Y	N	Y	N	Y	N	N	Y	N	N	N	Y	N	Y	N	Y	5
62 I	Y	Y	N	Y			N	Y	N	N	N	Y				N	Y	N	Y	4
63 I	Y	Y	N	Y			N	Y	N	N	N	Y				N	Y	N	Y	0.5
64 I	Y	Y	N	Y			Y	N	N	N	N	Y				Y	N	N	Y	1
65 I	Y	Y	N	Y			Y	N	N	N	N	Y				Y	N	N	N
66 I	Y	Y	N	Y			Y	N	N	Y	N	N				Y	N	N	N
67 I	Y	Y					Y	N	N							Y	N	N
68 I	Y	Y					Y	N	N							Y	N	N	Y	6
69 I	Y	Y	N	Y			N	Y	N	N	N	Y				N	Y	N	Y	5
70 I	Y	Y	N	Y			N	Y	N	N	N	Y				N	Y	N	Y	10
71 I	Y	Y					N	Y	N							N	Y	N
72 I	Y	Y					N	Y	N							Y	N	N
73 I	Y	Y	N	Y			N	Y	N	N	N	Y				N	Y	N	Y	1
74 I	Y	Y					Y	N	N							Y	N	N
75 I	Y	Y					N	N	Y							N	Y	N
76 I	Y	Y	N	Y			Y	N	N	N	N	Y				N	Y	N	Y	2
77 I	Y	Y	N	Y	N	Y	N	Y	N	N	N	Y	N	N	Y	N	Y	N	Y	2
78 I	Y	Y	N	Y			Y	N	N	N	N	Y				N	Y	N	Y	1
79 I	Y	Y	N	Y			N	Y	N	N	N	Y				N	Y	N	Y	4
80 I	Y	Y					N	Y	N							N	Y	N
81 I	Y	Y	N	Y	N	Y	N	Y	N	Y	N	N	N	N	Y	N	Y	N	N
82 I	Y	Y	N	Y			N	Y	N	N	N	Y				N	Y	N	Y	1
83 I	Y	Y	N	Y			N	Y	N	N	N	Y				N	Y	N	Y	1
84 I	Y	Y					Y	N	N							N	Y	N
85 I	Y	Y	N	Y			N	Y	N	N	N	Y				N	Y	N	Y	0.7
86 I	Y	Y	N	Y			N	Y	N	N	N	Y				N	Y	N	Y	5
87 I	Y	Y	N	Y			N	Y	N	N	N	Y				N	Y	N	Y	1
88 I	Y	Y	N	Y			N	Y	N	N	Y	N				N	Y	N	N
89 I	Y	Y	N	Y			Y	N	N	N	Y	N				Y	N	N	Y	1
90 I	Y	Y					N	Y	N							Y	N	N
91 I	Y	Y					N	Y	N							Y	N	N
92 I	Y	Y					N	Y	N							N	Y	N
93 I	Y	Y	N	Y			N	Y	N	N	Y	N				N	Y	N	N
94 I	Y	Y	N	Y			N	Y	N	N	N	Y				N	Y	N	N
95 I	Y	Y					N	Y	N							N	Y	N
96 I	Y	Y	N	Y			N	Y	N	N	Y	N				N	Y	N	Y	1.5
97 I	Y	Y	N	Y			N	Y	N	N	Y	N				N	Y	N	Y	1.5
98 I	Y	Y					N	Y	N							N	Y	N
99 I	Y	Y	N	Y			N	Y	N	N	Y	N				N	Y	N	Y	4
100 I	Y	N	N	Y			N	Y	N	N	Y	N				N	Y	N	Y	2
101 I	Y	Y	N	Y			N	Y	N	N	N	Y				N	Y	N	Y	12
102I	Y	Y	N	Y			N	Y	N	N	N	Y				N	Y	N	Y	2
103 I	Y	Y	N	Y			N	Y	N	N	N	Y				N	Y	N	Y	5
104 I	Y	Y	N	Y			N	Y	N	N	Y	N				N	Y	N	N
105 I	Y	Y	N	Y			N	Y	N	N	Y	N				N	Y	N	Y	1
106 I	Y	Y	N	Y			N	Y	N	N	N	Y				N	Y	N	N
107 I	Y	Y					Y	N	N							Y	N	N
108 I			N	Y						N	Y	N							Y	0.3
109 I	Y	Y	N	Y			N	Y	N	N	Y	N				N	Y	N	Y	0.5
110 I	Y	Y					N	Y	N							N	Y	N
111 I	Y	Y					N	Y	N							N	Y	N
112 I	Y	Y	N	Y			N	Y	N	N	Y	N				N	Y	N	Y	7
113 I	Y	Y	N	Y			N	Y	N	N	N	Y				N	Y	N	Y	1
114 I	Y	Y	N	Y	N	Y	N	Y	N	N	N	Y	N	N	Y	N	Y	N	Y	5
115 I	Y	Y					N	Y	N							N	Y	N
116 I	Y	Y	N	Y			N	Y	N	N	N	Y				N	Y	N	Y	0.5
117 I	Y	Y					N	Y	N							N	Y	N
118 I	Y	Y	N	Y			N	Y	N	N	Y	N				N	Y	N	Y	2
119 I	Y	Y	N	Y			N	Y	N	N	N	Y				N	Y	N	Y	1
120 I	Y	Y	N	Y			N	Y	N	N	Y	N				N	Y	N	Y	5
121 I	Y	Y	N	Y			N	Y	N	N	Y	N				N	Y	N	Y	5
122 I	Y	Y	N	Y			N	Y	N	N	Y	N				N	Y	N	Y	5
123 I	Y	Y	N	Y			N	Y	N	N	Y	N				N	Y	N	Y	3
124 I	Y	Y	N	Y			N	Y	N	N	Y	N				N	Y	N	Y	4
125 I	Y	Y	N	Y			N	Y	N	N	N	Y				N	Y	N	Y	5

## Sheet: DésignationVariables 1
Section	Sub section	Variable	Designation	Designation	Observations	Validation
Identification		Code	Code	Ex 05B: n° de série pour l’élevage et code de la zone (I. Irrigué, B. Bour
		Dte Visite	Date of visite	JJ/MM/AA
	Livestock production system	Bv TP D	Dairy cattle	TXT (Y. Yes /N. Non)
		Bv TP B	Beef cattle	TXT (Y. Yes /N. Non)
		Ov TP D	Dairy sheep	TXT (Y. Yes /N. Non)
		Ov TP B	Meat-type sheep	TXT (Y. Yes /N. Non)
		Cp TP D	Dairy goat	TXT (Y. Yes /N. Non)
		Cp TP B	Meat-type goat	TXT (Y. Yes /N. Non)
		Bv SE I	Cattle_Intensive breeding	TXT (Y. Yes /N. Non)
		Bv SE SI	Cattle_Semi intensive breeding	TXT (Y. Yes /N. Non)
		Bv SE E	Cattle_Extensive breeding	TXT (Y. Yes /N. Non)
		Ov SE I	Sheep_Intensive breeding	TXT (Y. Yes /N. Non)
		Ov SE SI	Sheep_Semi intensive breeding	TXT (Y. Yes /N. Non)
		Ov SE E	Sheep_Extensive breeding	TXT (Y. Yes /N. Non)
		Cp SE I	Goat_Intensive breeding	TXT (Y. Yes /N. Non)
		Cp SE SI	Goat_Semi intensive breeding	TXT (Y. Yes /N. Non)
		Cp SE E	Goat_Extensive breeding	TXT (Y. Yes /N. Non)
		Bv TS E	Cattle_Tied up housing	TXT (Y. Yes /N. Non)
		Bv TS SE	Cattle_semi-loose housing	TXT (Y. Yes /N. Non)
		Bv TS L	Cattle_Loose housing	TXT (Y. Yes /N. Non)
		Pasture_External PR	External pasture for small ruminants	TXT (Y. Yes /N. Non)
		Ave_distance	Average distance of movement for small ruminants (in km)	Num
