# Supplementary material for: The prevalence of brucellosis and bovine tuberculosis in ruminants in Sidi Kacem Province, Morocco
Source: PLoS One. 2018 Sep 18;13(9):e0203360. doi: 10.1371/journal.pone.0203360 (PMC6143194; doi:10.1371/journal.pone.0203360)
Supplement: S2 Dataset — (XLSX) [file pone.0203360.s002.xlsx]

## Sheet: Sheet1
ID	N Cattle	N. Cattle Screened	N. BTB. Pos	Herd prevalence_BTB	Herd status_BTB (P/N)	N. BTB. Incon	N. BTB. Neg	N. BTB. NA	N. Bruc. Pos	Herd prevalence_Bruc	Herd status_Bruc (P/N)	N. Bruc. Neg	N. Bruc. NA	Cattle_LPS_I	Cattle_LPS_SI	Cattle_LPS_E	Presence_RF1	Presence_RF2	Presence_RF3	Presence_RF4	Presence_RF5	Presence_RF6	Presence_RF7	Presence_RF8
01 B	12	9	1	11.1111	P	0	8	0	0	0	N	9	0	Yes	No	No	No	Yes	1	NA	No	Yes	Yes	No
02 B	10	9	0	0	N	1	8	0	0	0	N	9	0	No	No	Yes	No	Yes	1	NA	Yes	No	Yes	Yes
03 B	14	11	0	0	N	1	10	0	0	0	N	11	0	No	Yes	No	No	Yes	1	Yes	Yes	Yes	No	Yes
04 B	15	12	3	25	P	0	9	0	0	0	N	12	0	No	Yes	No	No	Yes	1	NA	Yes	No	No	Yes
05 B	33	23	2	9.09091	P	1	20	0	0	0	N	23	0	No	Yes	No	No	Yes	1	NA	No	Yes	NA	Yes
06 B	18	10	0	0	N	2	8	0	0	0	N	10	0	No	Yes	No	No	Yes	1	No	No	Yes	No	Yes
07 B	13	10	2	20	P	0	8	0	0	0	N	10	0	No	Yes	No	No	Yes	3	NA	Yes	Yes	No	Yes
08 B	10	6	1	16.6667	P	0	5	0	0	0	N	6	0	No	Yes	No	No	Yes	1	NA	No	Yes	No	Yes
09 B	12	8	1	14.2857	P	1	6	0	0	0	N	8	0	Yes	No	No	No	Yes	1	NA	No	Yes	No	Yes
10 B	27	11	2	22.2222	P	2	7	0	1	9.09091	P	10	0	No	Yes	No	No	Yes	1	Yes	Yes	Yes	No	Yes
11 B	14	8	1	14.2857	P	1	6	0	0	0	N	8	0	No	Yes	No	No	Yes	1	Yes	Yes	Yes	No	Yes
12 B	16	11	0	0	N	2	9	0	0	0	N	11	0	No	Yes	No	No	Yes	1	NA	Yes	Yes	No	Yes
13 B	12	9	1	14.2857	P	2	6	0	0	0	N	9	0	No	Yes	No	No	Yes	1	Yes	Yes	Yes	No	Yes
14 B	4	3	0	0	N	2	1	0	0	0	N	3	0	No	Yes	No	No	Yes	1	No	Yes	Yes	No	Yes
15 B	11	7	0	0	N	0	6	1	0	0	N	6	1	No	Yes	No	No	Yes	1	Yes	Yes	Yes	No	Yes
16 B	4	2	0	0	N	0	2	0	0	0	N	2	0	No	No	Yes	No	Yes	1	Yes	Yes	Yes	No	Yes
17 B	20	12	0	0	N	2	10	0	0	0	N	12	0	No	Yes	No	No	Yes	1	Yes	Yes	Yes	No	Yes
18 B	12	7	0	0	N	2	5	0	0	0	N	7	0	No	Yes	No	No	Yes	1	NA	Yes	Yes	No	Yes
19 B	11	10	1	10	P	0	9	0	0	0	N	10	0	No	Yes	No	No	Yes	1	No	Yes	Yes	Yes	Yes
20 B	10	7	0	0	N	0	7	0	0	0	N	6	1	No	Yes	No	No	Yes	1	Yes	Yes	Yes	Yes	Yes
21 B	6	6	0	0	N	0	6	0	0	0	N	5	1	No	Yes	No	No	Yes	1	Yes	Yes	Yes	No	Yes
22 B	5	4	0	0	N	0	4	0	0	0	N	3	1	No	Yes	No	No	Yes	3	Yes	Yes	Yes	NA	Yes
23 B	10	7	0	0	N	2	5	0	0	0	N	7	0	No	Yes	No	No	Yes	1	Yes	NA	Yes	No	Yes
24 B	7	14	0	0	N	2	12	0	0	0	N	14	0	No	Yes	No	No	Yes	1	Yes	Yes	Yes	Yes	Yes
25 B	10	7	3	75	P	3	1	0	0	0	N	7	0	No	Yes	No	Yes	Yes	1	Yes	Yes	Yes	Yes	Yes
26 B	15	13	1	7.69231	P	0	12	0	0	0	N	12	1	No	Yes	No	No	Yes	3	Yes	Yes	Yes	No	Yes
27 B	0	0	0		N	0	0	0	0		N	0	0	NA	NA	NA	No	NA	NA	NA	Yes	NA	NA	NA
28 B	13	7	0	0	N	2	5	0	0	0	N	7	0	No	Yes	No	No	Yes	1	NA	Yes	No	No	No
29 B	11	8	1	14.2857	P	1	6	0	0	0	N	8	0	No	Yes	No	No	Yes	1	NA	Yes	Yes	No	Yes
30 B	14	9	0	0	N	0	9	0	0	0	N	9	0	No	Yes	No	No	Yes	1	Yes	Yes	Yes	Yes	Yes
31 B	11	8	3	37.5	P	0	5	0	0	0	N	7	1	No	Yes	No	No	Yes	1	NA	Yes	Yes	Yes	Yes
32 B	12	7	0	0	N	0	7	0	0	0	N	6	1	No	Yes	No	No	Yes	1	NA	Yes	Yes	Yes	Yes
33 B	6	5	0	0	N	1	4	0	0	0	N	5	0	No	Yes	No	No	Yes	1	Yes	Yes	Yes	Yes	Yes
34 B	5	4	0	0	N	1	3	0	0	0	N	4	0	No	Yes	No	No	Yes	1	NA	Yes	Yes	No	Yes
35 B	17	17	5	33.3333	P	2	10	0	0	0	N	17	0	No	Yes	No	No	Yes	1	No	No	Yes	No	Yes
36 B	7	7	0	0	N	0	7	0	0	0	N	7	0	No	Yes	No	No	Yes	1	Yes	Yes	Yes	Yes	Yes
37 B	20	18	3	17.6471	P	1	14	0	0	0	N	18	0	No	Yes	No	No	Yes	1	NA	Yes	Yes	No	Yes
38 B	21	13	1	8.33333	P	1	11	0	0	0	N	13	0	No	Yes	No	No	Yes	2	No	No	Yes	No	Yes
39 B	18	17	2	12.5	P	1	14	0	0	0	N	17	0	No	Yes	No	No	Yes	1	Yes	Yes	Yes	Yes	Yes
40 B	20	14	7	53.8462	P	1	6	0	0	0	N	14	0	Yes	No	No	No	Yes	1	No	Yes	Yes	Yes	Yes
41 B	20	21	1	5	P	1	19	0	0	0	N	21	0	No	Yes	No	No	Yes	1	Yes	Yes	Yes	Yes	Yes
42 B	14	13	5	45.4545	P	2	6	0	0	0	N	13	0	No	Yes	No	No	Yes	1	Yes	Yes	Yes	Yes	Yes
43 B	11	11	0	0	N	1	10	0	1	9.09091	P	10	0	No	Yes	No	No	Yes	1	Yes	Yes	Yes	Yes	Yes
44 B	11	6	0	0	N	1	5	0	0	0	N	6	0	No	Yes	No	No	Yes	2	No	Yes	Yes	Yes	Yes
45 B	18	11	0	0	N	0	11	0	0	0	N	11	0	No	Yes	No	No	Yes	1	Yes	Yes	Yes	Yes	Yes
46 B	6	5	1	20	P	0	4	0	0	0	N	5	0	No	Yes	No	No	Yes	1	Yes	Yes	Yes	Yes	Yes
47 B	40	31	0	0	N	3	27	1	0	0	N	28	3	No	Yes	No	No	Yes	2	Yes	Yes	Yes	Yes	Yes
48 B	31	20	1	5.88235	P	3	16	0	0	0	N	20	0	No	Yes	No	No	Yes	1	NA	No	Yes	No	Yes
49 B	27	22	1	4.7619	P	1	20	0	1	4.7619	P	20	1	No	Yes	No	Yes	Yes	3	No	No	Yes	No	Yes
50 B	8	6	2	33.3333	P	0	4	0	0	0	N	6	0	No	Yes	No	No	NA	1	NA	No	No	No	Yes
51 B	27	20	0	0	N	3	17	0	0	0	N	20	0	No	Yes	No	No	Yes	1	Yes	Yes	No	NA	Yes
52 B	11	11	0	0	N	0	11	0	0	0	N	11	0	No	Yes	No	No	Yes	1	Yes	Yes	Yes	No	Yes
53 B	13	16	1	7.14286	P	1	13	1	0	0	N	16	0	No	Yes	No	No	Yes	1	NA	No	Yes	No	Yes
54 B	13	13	0	0	N	0	13	0	0	0	N	13	0	No	Yes	No	No	Yes	3	NA	No	Yes	No	No
55 B	18	14	1	7.14286	P	0	13	0	0	0	N	13	1	No	Yes	No	No	Yes	2	NA	No	Yes	No	Yes
56 B	4	3	0	0	N	0	3	0	0	0	N	3	0	No	Yes	No	No	Yes	2	NA	Yes	Yes	Yes	Yes
57 B	6	5	1	20	P	0	4	0	0	0	N	5	0	No	Yes	No	Yes	Yes	2	NA	Yes	Yes	Yes	Yes
58 B	10	7	3	60	P	2	2	0	0	0	N	7	0	No	Yes	No	Yes	Yes	1	No	Yes	Yes	Yes	Yes
59 I	21	16	7	50	P	2	7	0	1	6.25	P	15	0	No	Yes	No	No	Yes	1	No	No	Yes	No	Yes
60 I	20	16	0	0	N	1	15	0	1	6.25	P	15	0	Yes	No	No	No	Yes	1	No	No	Yes	No	Yes
61 I	11	11	0	0	N	0	11	0	0	0	N	11	0	No	Yes	No	No	Yes	1	Yes	Yes	Yes	No	Yes
62 I	8	6	3	60	P	1	2	0	0	0	N	6	0	No	Yes	No	No	Yes	1	Yes	No	Yes	Yes	No
63 I	39	27	14	51.8519	P	0	13	0	1	3.7037	P	26	0	No	Yes	No	No	Yes	1	No	Yes	Yes	Yes	Yes
64 I	17	13	8	72.7273	P	2	3	0	0	0	N	13	0	Yes	No	No	No	Yes	1	No	No	Yes	Yes	Yes
65 I	28	25	14	60.8696	P	2	9	0	0	0	N	25	0	Yes	No	No	No	Yes	3	No	No	Yes	NA	Yes
66 I	9	6	3	50	P	0	3	0	0	0	N	6	0	Yes	No	No	No	Yes	2	No	No	Yes	No	Yes
67 I	9	8	2	25	P	0	6	0	0	0	N	8	0	Yes	No	No	No	Yes	2	No	No	Yes	Yes	Yes
68 I	10	6	0	0	N	0	6	0	0	0	N	6	0	Yes	No	No	No	Yes	2	No	No	Yes	Yes	Yes
69 I	12	20	8	40	P	0	12	0	0	0	N	20	0	No	Yes	No	No	Yes	2	Yes	Yes	Yes	No	Yes
70 I	25	12	9	100	P	3	0	0	0	0	N	12	0	No	Yes	No	Yes	Yes	3	No	Yes	Yes	Yes	No
71 I	11	10	0	0	N	1	8	1	0	0	N	9	1	No	Yes	No	No	Yes	3	No	Yes	Yes	Yes	Yes
72 I	5	4	1	25	P	0	3	0	0	0	N	4	0	No	Yes	No	No	Yes	3	No	Yes	Yes	No	No
73 I	7	7	1	14.2857	P	0	6	0	1	14.2857	P	6	0	No	Yes	No	No	Yes	3	Yes	Yes	Yes	Yes	Yes
74 I	8	8	2	33.3333	P	2	4	0	0	0	N	8	0	Yes	No	No	No	Yes	2	No	No	Yes	Yes	Yes
75 I	11	9	1	11.1111	P	0	8	0	0	0	N	9	0	No	No	Yes	Yes	Yes	2	No	Yes	Yes	Yes	Yes
76 I	25	24	6	26.087	P	1	17	0	0	0	N	24	0	Yes	No	No	No	Yes	3	No	No	Yes	Yes	Yes
77 I	36	28	14	51.8519	P	1	13	0	0	0	N	28	0	No	Yes	No	Yes	Yes	2	No	Yes	Yes	Yes	Yes
78 I	38	21	10	58.8235	P	4	7	0	12	57.1429	P	9	0	Yes	No	No	No	Yes	3	No	Yes	Yes	Yes	Yes
79 I	6	4	1	25	P	0	3	0	0	0	N	4	0	No	Yes	No	Yes	Yes	1	No	Yes	Yes	No	Yes
80 I	11	9	2	22.2222	P	0	7	0	0	0	N	9	0	No	Yes	No	Yes	Yes	2	No	Yes	Yes	No	Yes
81 I	20	19	10	58.8235	P	2	7	0	0	0	N	19	0	No	Yes	No	No	Yes	2	No	Yes	Yes	Yes	Yes
82 I	23	17	1	5.88235	P	0	16	0	0	0	N	17	0	No	Yes	No	No	Yes	2	Yes	Yes	Yes	No	Yes
83 I	20	13	3	33.3333	P	4	6	0	0	0	N	11	2	No	Yes	No	No	Yes	2	Yes	Yes	Yes	Yes	No
84 I	13	8	0	0	N	0	8	0	0	0	N	8	0	Yes	No	No	No	Yes	2	No	No	Yes	Yes	Yes
85 I	6	5	2	40	P	0	3	0	1	20	P	4	0	No	Yes	No	No	Yes	3	Yes	No	Yes	No	Yes
86 I	11	10	3	30	P	0	7	0	0	0	N	10	0	No	Yes	No	No	Yes	2	Yes	Yes	Yes	Yes	Yes
87 I	12	10	2	22.2222	P	1	7	0	0	0	N	10	0	No	Yes	No	No	Yes	2	Yes	Yes	Yes	Yes	Yes
88 I	14	12	4	40	P	2	6	0	0	0	N	12	0	No	Yes	No	No	Yes	1	No	Yes	No	Yes	Yes
89 I	20	16	4	28.5714	P	2	10	0	0	0	N	16	0	Yes	No	No	No	Yes	1	No	Yes	No	Yes	Yes
90 I	3	3	0	0	N	1	2	0	0	0	N	3	0	No	Yes	No	No	Yes	1	Yes	Yes	No	Yes	No
91 I	7	5	1	20	P	0	4	0	0	0	N	4	1	No	Yes	No	No	Yes	1	No	Yes	Yes	No	Yes
92 I	4	4	0	0	N	0	4	0	0	0	N	4	0	No	Yes	No	No	Yes	1	No	Yes	No	Yes	Yes
93 I	8	8	1	14.2857	P	1	6	0	0	0	N	8	0	No	Yes	No	No	Yes	1	No	Yes	No	Yes	Yes
94 I	15	9	1	11.1111	P	0	8	0	0	0	N	9	0	No	Yes	No	No	Yes	1	Yes	Yes	No	No	No
95 I	7	7	0	0	N	0	7	0	0	0	N	7	0	No	Yes	No	No	Yes	1	Yes	Yes	No	No	Yes
96 I	6	6	0	0	N	0	6	0	0	0	N	6	0	No	Yes	No	No	Yes	2	Yes	Yes	Yes	No	Yes
97 I	4	4	0	0	N	1	3	0	0	0	N	4	0	No	Yes	No	No	Yes	2	Yes	Yes	Yes	No	Yes
98 I	8	7	1	20	P	2	4	0	0	0	N	6	1	No	Yes	No	No	Yes	2	No	Yes	Yes	No	Yes
99 I	4	4	2	50	P	0	2	0	0	0	N	4	0	No	Yes	No	No	Yes	2	Yes	Yes	Yes	Yes	Yes
100 I	2	2	1	50	P	0	1	0	0	0	N	2	0	No	Yes	No	No	Yes	1	Yes	Yes	No	No	Yes
101 I	4	3	0	0	N	1	2	0	1	33.3333	P	2	0	No	Yes	No	No	Yes	2	Yes	Yes	Yes	No	Yes
102I	6	4	3	75	P	0	1	0	0	0	N	4	0	No	Yes	No	No	Yes	2	Yes	Yes	Yes	Yes	Yes
103 I	9	5	4	80	P	0	1	0	0	0	N	5	0	No	Yes	No	No	Yes	2	Yes	Yes	Yes	Yes	Yes
104 I	12	7	2	33.3333	P	1	4	0	0	0	N	7	0	No	Yes	No	Yes	Yes	2	No	No	Yes	Yes	No
105 I	4	4	0	0	N	2	2	0	0	0	N	4	0	No	Yes	No	No	Yes	2	Yes	No	No	No	No
106 I	5	5	0	0	N	1	4	0	0	0	N	5	0	No	Yes	No	No	Yes	2	No	No	Yes	No	Yes
107 I	7	5	1	25	P	1	3	0	0	0	N	5	0	Yes	No	No	No	Yes	2	No	No	Yes	Yes	Yes
108 I	0	0	0		N	0	0	0	0		N	0	0	NA	NA	NA	No	Yes	2	NA	NA	NA	NA	NA
109 I	12	11	1	11.1111	P	1	8	1	0	0	N	10	1	No	Yes	No	Yes	Yes	2	Yes	Yes	Yes	No	Yes
110 I	9	8	0	0	N	0	8	0	0	0	N	7	1	No	Yes	No	No	Yes	2	No	Yes	Yes	No	No
111 I	3	2	0	0	N	0	2	0	0	0	N	2	0	No	Yes	No	No	Yes	2	No	No	Yes	No	No
112 I	9	8	0	0	N	0	8	0	0	0	N	8	0	No	Yes	No	No	Yes	2	No	No	Yes	No	Yes
113 I	4	4	0	0	N	0	4	0	0	0	N	4	0	No	Yes	No	No	Yes	2	No	Yes	Yes	Yes	Yes
114 I	6	5	0	0	N	0	5	0	1	20	P	4	0	No	Yes	No	No	Yes	2	Yes	Yes	Yes	Yes	Yes
115 I	7	4	0	0	N	0	4	0	0	0	N	4	0	No	Yes	No	No	Yes	2	No	Yes	Yes	No	No
116 I	17	13	3	27.2727	P	2	8	0	0	0	N	13	0	No	Yes	No	No	Yes	2	Yes	Yes	Yes	No	Yes
117 I	7	4	3	75	P	0	1	0	0	0	N	4	0	No	Yes	No	No	Yes	2	No	Yes	Yes	Yes	Yes
118 I	8	5	0	0	N	0	5	0	0	0	N	5	0	No	Yes	No	No	Yes	2	Yes	Yes	Yes	No	Yes
119 I	9	9	1	11.1111	P	0	8	0	0	0	N	9	0	No	Yes	No	No	Yes	2	Yes	Yes	Yes	Yes	Yes
120 I	5	5	0	0	N	0	5	0	0	0	N	5	0	No	Yes	No	No	Yes	2	Yes	Yes	Yes	Yes	Yes
121 I	4	3	0	0	N	0	3	0	0	0	N	3	0	No	Yes	No	No	Yes	2	Yes	Yes	Yes	Yes	Yes
122 I	10	8	0	0	N	2	6	0	0	0	N	8	0	No	Yes	No	No	Yes	2	Yes	Yes	Yes	No	Yes
123 I	7	5	3	60	P	0	2	0	0	0	N	5	0	No	Yes	No	No	Yes	2	Yes	Yes	Yes	No	Yes
124 I	15	7	1	16.6667	P	0	5	1	0	0	N	6	1	No	Yes	No	No	Yes	2	Yes	Yes	Yes	Yes	Yes
125 I	3	3	0	0	N	1	1	1	0	0	N	3	0	No	Yes	No	No	Yes	2	Yes	Yes	Yes	Yes	Yes
		1201	222	20.3483		103	869	7	22	1.86283		1159	20
